# Supplementary material for: Increase in salivary oxytocin and decrease in salivary cortisol after listening to relaxing slow-tempo and exciting fast-tempo music
Source: PLoS One. 2017 Dec 6;12(12):e0189075. doi: 10.1371/journal.pone.0189075 (PMC5718605; doi:10.1371/journal.pone.0189075)
Supplement: S1 File — This includes all the original data from which the results shown in Figs 1–6 were produced. (XLS) [file pone.0189075.s005.xls]

## Sheet: Data set
Participants' personal data
	oxytocin x										cortisol x					oxytocin x										oxytocin x
Participant ID	1	2	3	4	5	6	7	8	9	10	11	12	13	14	15	16	17	18	19	20	21	22	23	24	25	26
Age	33	33	33	34	34	34	31	27	32	34	30	28	33	22	33	26	31	28	23	28	34	25	26	27	24	22
experimental results for the slow-tempo music sequence
baseline lnLF	6.62	2.25	5	6.46	4.76	6.5	5.31	5.55	6.38	4.15	5.06	4.1	6.18	6.31	6.53	5.15	4.34	5.46	6.88	6.4	4.29	5.88	5.45	7.38	5.57	6.9
20min after lnLF	6.38	3.56	7.32	7.07	5.83	8.36	5.95	6.12	6.45	5	5.13	4.42	8.95	4.97	6.93	6.45	4.06	6.2	6.51	5.03	4.51	4.63	4.77	7.04	6.79	7.37
baseline lnHF	5.85	4.12	4.36	4.37	2.18	6.34	5.27	5.41	5.37	4.02	5.4	3.51	6.24	4.95	5.48	6.33	5.54	5.78	6.37	5.47	4.46	4.63	4.32	7.06	5.14	5.98
20min after lnHF	5.22	4.73	5.17	5.51	2.8	6.46	5.83	6.53	6.03	4.79	5.25	4.8	8.41	5.49	5.74	7.19	5.45	5.38	4.99	5.24	3.77	4.94	4.31	6.44	5.86	5.85
baseline lnLF/lnHF	1.13	0.55	1.14	1.48	2.18	1.03	1.01	1.03	1.19	1.03	0.94	1.17	0.99	1.27	1.19	0.81	0.78	0.95	1.08	1.17	0.96	1.27	1.26	1.04	1.09	1.15
20min after lnLF/lnHF	1.22	0.75	1.42	1.28	2.08	1.29	1.02	0.94	1.07	1.04	0.98	0.92	1.06	0.91	1.21	0.9	0.75	1.15	1.31	0.96	1.2	0.94	1.11	1.09	1.16	1.26
baseline HR	60.46	85.16	76.21	63.85	81.82	55.88	63.46	81.6	66.15	65.61	80.5	95.13	66.8	53.57	60.03	64.77	77.21	65.87	60.06	80.93	72.44	53.95	69.82	58.52	60.03	62
20min after HR	63.78	79.67	72.07	64.55	84.05	54.71	60.19	65.56	57.51	61.01	70.75	86.94	59.95	54.27	56.2	57.3	72.54	65.03	54.55	77.27	70.44	55.1	68	62.4	48.21	63.37
baseline oxytocin	10.41	3.54	5.98	8.71	3.62	14.42	3.19	7.73	7.24	7.32	6.41	5.97	2.55	2.26	5.83	11.56	3.83	13.89	6.14	5.93	7.66	4.24	4.81	4.65	4.4	4.94
20min after oxytocin	10.49	4.67	6.71	9.5	6.76	17.02	3.21	11.28	9.46	6.77	12.08	9.79	2.6	2.62	4.89	1388.17	3.53	16.78	10.64	5.93	9.74	5.22	4.99	4.56	5.64	5.06
baseline cortisol	700.47	1259.45	902.98	1014.76	963.28	806.68	1186.46	910.93	832.3	2208.07		1164.8	275.23	957.15	593.68	2216.54	1181.26	476.86	458.17	1044.67	1212.29	1468.73	453.41	739.6	901.03	431.33
20min after cortisol	1450.21	778.55	643.09	1276.98	748.49	1645.14	1263.33	749.03	1092.17	1270.33	459.04	988.21	297.38	678.37	568.8	2619.29	728.29	423.34	383.64	2021.69	1179.17	1925.66	359.07	907.81	1486.16	478.68
arousal	1.8	2.2	0	1	1.5	0.4	1.2	2.6	4.7	4.1	3.4	5.8	2.6	0.8	4.1	1.6	2.6	0.1	3.4	3.7	10	5.1	2.7	2.7	0	2.1
valence	14.1	14.6	15	11.7	12.9	13.7	11.7	11.6	10.6	14	11.6	6.3	12.2	13.9	11.4	10.9	13.6	14.7	11.4	13.1	6.1	13.6	12.8	12.7	14	13.3
experimental results for the fast-tempo music sequence
baseline lnLF	5.55	5.58	6.08	5.74	3.88	6.62	6.19	5.67	6.23	4.36	5.61	4.17	4.69	4.66	5.79	6	4.72	6.7	6.93	5.52	4.61	4.85	4.51	6.67	7.17	5.9
20min after lnLF	7.02	4.66	4.56	6.62	5.26	7.16	6.47	6.59	5.89	5.25	5.06	4.74	7.66	5.36	5.98	6.62	5.72	6.72	7.58	5.6	4.49	6.3	6.77	6.29	7.82	5.77
baseline lnHF	4.64	6.03	4.53	5.82	3.63	7.28	6.11	6.15	5.26	5.65	5.65	3.78	4.93	5.12	5.72	6.06	5.36	5.55	5.78	5.11	3.97	4.52	5.6	7.04	5.89	6.3
20min after lnHF	4.83	5.71	4.07	3.94	3.35	5.65	5.92	6.33	5.37	5.55	5.1	4.45	5.92	4.58	5.52	5.93	5.57	5.28	6.46	4.98	3.54	4.59	5.13	6.79	6.3	6.32
baseline lnLF/lnHF	1.2	0.93	1.34	0.98	1.07	0.91	1.01	0.92	1.18	0.77	0.99	1.1	0.95	0.91	1.01	0.99	0.88	1.21	1.2	1.08	1.16	1.07	0.81	0.95	1.22	0.94
20min after lnLF/lnHF	1.45	0.82	1.12	1.68	1.57	1.27	1.09	1.04	1.1	0.95	0.99	1.07	1.29	1.17	1.08	1.12	1.03	1.27	1.17	1.13	1.27	1.37	1.32	0.93	1.24	0.91
baseline HR	76.41	78.2	71.09	60.16	73.17	64.44	58.57	72.42	76.89	53.93	67	93.29	72.18	58.49	65.09	66.45	68.5	72.89	53.05	73.88	85.71	61.69	61.66	55.81	53.53	60.07
20min after HR	70	76.43	75.69	65.18	73.43	67.69	61.87	62.45	63.17	57.04	65.28	88.41	67.26	57.89	63.09	62.97	66.77	73.17	51.42	74.77	84.46	58.67	61.97	63.64	46.19	58.77
baseline oxytocin	1398.54	4.02	6.58	12.94	12.06	6.22	4.96	9.51	11.31	7.04	11.89	4.75	2.62	4.36	4.86	1743.19	4.27	6.27	4.69	3.03	4.63	3.56	3.85	14.86	3.01	4.79
20min after oxytocin	11.22	4.72	6.35	7.27	11.89	5.79	4.68	12.54	13.64	6.68	13.82	7.9	2.33	4.09	5.34	15.31	3.94	5.58	4.97	3.68	4.66	3.95	3.11	9.42	3.28	763.02
baseline cortisol	1019.28	657.55	290.81	680.08	942.57	972.75	595.6	1002.69	2266.34	1074.7	205.01	1229.55	1138.19	651.7	631.36	528.96	666.74	1621.06	556.95	450.09	2055.91	1462.27	1521.85	1414.78	788.29	687.13
20min after cortisol	713.54	433.3	236.68	995.19	588.53	818.98	625.32	758.45	1735.87	862.86	231.26	901.25	663.39	505.01	457.62	390.22	640.81	1056.72	341.31	1158.69	1547.62	1698.21	859.56	952.07	912.87	568.65
arousal	9.7	12.2	1	10.3	3.6	0.4	12.3	9.2	10.4	12.6	11.3	12	12.5	1.6	10.1	6.4	9.2	6.7	9.2	0	9.4	9.1	2.7	13.8	8.9	4.3
valence	13.9	10.2	13.6	6	14	13.6	7.9	8.3	11.3	14.5	3.8	8.6	5.6	10.7	11.1	14	0.7	8.3	5.8	12.4	4.8	12.1	12.8	14.8	15	8.3

## Sheet: caption of Data set
oxytocin x	excluded from the analysis of salivary oxytocin level because of an abnormal result (it exceeded 700 pg/ml)
cortisol x	excluded from the analysis of salivary cortisol level because of insufficient saliva for the cortisol analysis
baseline lnLF:	natural logarithm of low frequency component of heart rate variability at the baseline (ln-ms^2)
20min after lnLF:	natural logarithm of low frequency component of heart rate variability at 18-20 min after onset of music (ln-ms^2)
baseline lnHF:	natural logarithm of high frequency component of heart rate variability at the baseline (ln-ms^2)
20min after lnHF:	natural logarithm of high frequency component of heart rate variability at 18-20 min after onset of music (ln-ms^2)
baseline lnLF/lnHF:	ratio of lnLF to lnHF at the baseline
20min after lnLF/lnHF:	ratio of lnLF to lnHF at 18-20 min after onset of music
baseline HR:	mean value of heart rate at the baseline (beats per minute)
20min after HR:	mean value of heart rate at 18-20 min after onset of music (beats per minute)
baseline oxytocin:	salivary oxytocin level at the baseline (pg/ml)
20min after oxytocin:	salivary oxytocin level at 20 min after onset of music (pg/ml)
baseline cortisol:	salivary cortisol level at the baseline (pg/ml)
20min after cortisol:	salivary cortisol level at 20 min after onset of music (pg/ml)
arousal:	arousal level
valence:	valence level
